# Supplementary material for: Enhancing the Fluorescence and Antimicrobial Performance of Carbon Dots via Hypochlorite Treatment
Source: Nanomaterials (Basel). 2025 Jan 24;15(3):184. doi: 10.3390/nano15030184 (PMC11819752; doi:10.3390/nano15030184)
Supplement: Supplementary file 1 [file nanomaterials-15-00184-s001.zip]

Archive with 1 entries (1 files):
- nanomaterials-3422627-supplementary.pdf
